# Supplementary material for: Synthesis of TiO2-Cu2+/CuI Nanocomposites and Evaluation of Antifungal and Cytotoxic Activity
Source: Nanomaterials (Basel). 2023 Jun 21;13(13):1900. doi: 10.3390/nano13131900 (PMC10343807; doi:10.3390/nano13131900)
Supplement: Supplementary file 1 [file nanomaterials-13-01900-s001.zip]

Archive with 1 entries (1 files):
- nanomaterials-2438397-supplementary.pdf
